# Supplementary material for: Ultra-Stable Potassium Ion Storage of Nitrogen-Doped Carbon Nanofiber Derived from Bacterial Cellulose
Source: Nanomaterials (Basel). 2021 Apr 27;11(5):1130. doi: 10.3390/nano11051130 (PMC8145622; doi:10.3390/nano11051130)
Supplement: Supplementary file 1 [file nanomaterials-11-01130-s001.zip]

Archive with 1 entries (1 files):
- nanomaterials-1195452-supplementary.pdf
